# Supplementary material for: Identification of low abundance microbiome in clinical samples using whole genome sequencing
Source: Genome Biol. 2015 Nov 27;16:265. doi: 10.1186/s13059-015-0821-z (PMC4661937; doi:10.1186/s13059-015-0821-z)
Supplement: Additional file 1: — Table listing the read counts of the gastric biopsy samples after each filtering step. (XLSX 12 kb) [file 13059_2015_821_MOESM1_ESM.xlsx]

## Sheet: Filtering_rates
Sample	Total # of reads	# of unmapped reads after each step (percentage)				# of reads mapped to bacteria genomes
		UCSC HG19(BWA)	Other human genomes(BWA)	RepeatMasker+MegaBLAST	BLASTN
Sample_05-Antrum-B2	411691226	11,614,343 (2.82%)	4,982,287 (1.21%)	563,382 (0.14%)	388,024 (0.09%)	656
Sample_05-Antrum-B3	395313594	16,193,253 (4.10%)	7,259,929 (1.84%)	132,637 (0.03%)	15,769 (0.00%)	5
Sample_07-Antrum-B1	436475224	18,113,722 (4.15%)	10,394,930 (2.38%)	2,334,654 (0.53%)	1,679,929 (0.38%)	1211
Sample_07-Antrum-B2	403851402	10,724,869 (2.66%)	4,666,281 (1.16%)	355,401 (0.09%)	274,107 (0.07%)	930
Sample_08-Antrum-B2	390932844	10,626,654 (2.72%)	4,523,215 (1.16%)	435,065 (0.11%)	343,668 (0.09%)	59134
Sample_09-Antrum-B2	392394640	11,474,179 (2.92%)	4,966,379 (1.27%)	430,399 (0.11%)	329,573 (0.08%)	21995
Sample_09-ProxB-B2	351339340	10,555,667 (3.00%)	4,815,878 (1.37%)	527,599 (0.15%)	425,994 (0.12%)	13191
Sample_10-Antrum-B1	370181532	10,241,716 (2.77%)	5,004,654 (1.35%)	1,391,792 (0.38%)	1,300,657 (0.35%)	431361
Sample_11-Antrum-B1	374454384	9,204,236 (2.46%)	4,061,061 (1.08%)	560,300 (0.15%)	473,165 (0.13%)	2005
Sample_11-Tumor-B1	467374980	17,807,005 (3.81%)	10,267,174 (2.20%)	2,647,843 (0.57%)	1,902,799 (0.41%)	1282
Sample_12-Antrum-B1	478207642	21,182,355 (4.43%)	12,037,353 (2.52%)	2,976,770 (0.62%)	1,423,573 (0.30%)	1098
Sample_13-Antrum-B1	464168620	22,136,816 (4.55%)	13,198,023 (2.84%)	3,493,392 (0.75%)	2,539,941 (0.55%)	2344
Sample_14-Antrum-B1	462437282	21,649,886 (4.47%)	12,802,245 (2.77%)	2,976,770 (0.64%)	2,382,465 (0.52%)	1070
Sample_14-Tumor-B1	465042402	19,369,235 (4.17%)	11,121,462 (2.39%)	2,740,924 (0.59%)	1,975,026 (0.42%)	975
Sample_15-Antrum-B1	465737944	20,028,548 (4.30%)	11,340,092 (2.43%)	2,630,128 (0.56%)	1,893,555 (0.41%)	54889
Sample_16-Antrum-B1	358280548	19,166,156 (5.35%)	13,227,594 (3.69%)	7,558,476 (2.11%)	5,762,651 (1.61%)	6744
Sample_17-Antrum-B1	356381032	18,882,588 (5.30%)	12,908,551 (3.62%)	7,507,740 (2.11%)	5,744,453 (1.61%)	39229
Sample_18-Antrum-B1	370627230	17,309,363 (4.67%)	11,738,876 (3.17%)	6,265,865 (1.69%)	4,783,398 (1.29%)	5561
Sample_19-Antrum-B1	404426742	20,014,197 (4.95%)	14,088,077 (3.48%)	8,730,567 (2.16%)	6,679,199 (1.65%)	3086
Sample_20-Antrum-B1	390243418	18,662,541 (4.78%)	13,273,854 (3.40%)	7,535,018 (1.93%)	5,790,194 (1.48%)	3026
Sample_21-Antrum-B1	412243570	20,149,271 (4.89%)	14,614,434 (3.55%)	9,310,384 (2.25%)	7,130,019 (1.73%)	2746
Sample_23-Antrum-B1	383160864	17,443,699 (4.55%)	11,934,385 (3.11%)	6,859,030 (1.79%)	5,248,386 (1.37%)	91424
Sample_24-Antrum-B1	392147062	19,013,973 (4.85%)	13,571,555 (3.46%)	8,106,253 (2.06%)	6,253,908 (1.59%)	23922
Sample_25-Antrum-B1	382674594	17,708,295 (4.63%)	12,269,137 (3.21%)	7,252,027 (1.90%)	5,546,735 (1.45%)	45799
Sample_26-Antrum-B1	412690534	21,727,572 (5.26%)	16,095,802 (3.90%)	9,960,228 (2.41%)	7,563,190 (1.83%)	3515
Sample_27-Antrum-B1	394194568	19,166,931 (4.86%)	13,857,864 (3.52%)	8,669,815 (2.20%)	6,713,609 (1.70%)	2982
Sample_29-Antrum-B1	386372882	18,419,282 (4.77%)	13,075,666 (3.38%)	7,703,817 (1.99%)	5,759,937 (1.49%)	41857
